# Supplementary material for: Health Effects of Red Wine Consumption: A Narrative Review of an Issue That Still Deserves Debate
Source: Nutrients. 2023 Apr 16;15(8):1921. doi: 10.3390/nu15081921 (PMC10146095; doi:10.3390/nu15081921)
Supplement: Supplementary file 1 [file nutrients-15-01921-s001.zip]

Archive with 3 entries (3 files):
- Table S1 - Mean features of all papers (1).pdf
- Table S2 - Mean Topics of all papers.pdf
- Table S3 - Long-term studies.pdf
